# Supplementary material for: Genome-Wide Expression Analysis in Fibroblast Cell Lines from Probands with Pallister Killian Syndrome
Source: PLoS One. 2014 Oct 16;9(10):e108853. doi: 10.1371/journal.pone.0108853 (PMC4199614; doi:10.1371/journal.pone.0108853)
Supplement: Table S1 — Genes identified as being up-regulated in patients with PKS. (XLS) [file pone.0108853.s002.xls]

## Sheet: Sheet1
symbol	Gene Name	chr	cytoband	#_Present	StDev	Range	Mean_Ctrl	Mean_PKS	PKS-Ctrl	p_ttest
LOC404266	hypothetical LOC404266	17	17q21.32	9	1.88355	5.93116	8.11369	10.5396	2.42591	0.00226858
IGFBP2	insulin-like growth factor binding protein 2, 36kDa	2	2q33-q34	23	1.80833	5.66572	8.87785	10.9456	2.06775	0.00171324
SEPP1	selenoprotein P, plasma, 1	5	5q31	24	1.74377	6.48971	6.96597	8.75737	1.79141	0.00456693
HOXB6	homeobox B6	17	17q21.3	25	1.09082	3.90475	7.72655	9.41782	1.69127	0.000296687
SERPINB2	serpin peptidase inhibitor, clade B (ovalbumin), member 2	18	18q21.3	26	1.62866	6.52432	8.29641	9.95009	1.65368	0.0070868
F2R	coagulation factor II (thrombin) receptor	5	5q13	26	1.57685	6.00454	6.29351	7.84676	1.55325	0.00618549
COL15A1	collagen, type XV, alpha 1	9	9q21-q22	25	1.65703	5.99005	9.7614	11.2675	1.50609	0.0348915
MEOX2	mesenchyme homeobox 2	7	7p22.1-p21.3	18	1.12223	4.0607	4.00033	5.47705	1.47673	4.34646e-05
ASPN	asporin	9	9q22	25	1.52491	6.33053	8.50356	9.84376	1.34019	0.00989082
HOXB7	homeobox B7	17	17q21.3	25	1.08798	3.61321	8.24735	9.58532	1.33797	0.0193995
DOK5	docking protein 5	20	20q13.2	25	1.01459	4.44069	9.046	10.3607	1.31468	0.0110056
CPE	carboxypeptidase E	4	4q32.3	26	1.14013	4.5665	9.47061	10.6845	1.21386	0.0069619
CLEC2B	C-type lectin domain family 2, member B	12	12p13-p12	21	1.21097	4.94189	6.05143	7.19361	1.14217	0.00962524
PLXNC1	plexin C1	12	12q23.3	22	1.00861	3.41084	6.54934	7.67476	1.12542	0.00277066
CCND2	cyclin D2	12	12p13	24	0.727447	2.67416	7.03232	8.0857	1.05337	4.40203e-05
ALDH1A3	aldehyde dehydrogenase 1 family, member A3	15	15q26.3	26	1.28636	5.37293	9.76191	10.7969	1.03496	0.0308536
HOXB3	homeobox B3	17	17q21.3	26	0.73162	2.68765	8.16505	9.18917	1.02413	0.00283233
EN1	engrailed homeobox 1	2	2q13-q21	26	0.916186	4.75416	9.14596	10.1627	1.01675	0.0228918
C4orf31	chromosome 4 open reading frame 31	4	4q27	25	1.05927	5.4012	8.95835	9.97335	1.015	0.0330592
APOD	apolipoprotein D	3	3q26.2-qter	20	1.2377	5.35737	7.21233	8.17011	0.957778	0.0191762
ST8SIA1	ST8 alpha-N-acetyl-neuraminide alpha-2,8-sialyltransferase 1	12	12p12.1-p11.2	14	0.848024	2.81308	4.44024	5.36091	0.92067	0.000693505
CNIH3	cornichon homolog 3 (Drosophila)	1	1q42.12	24	0.840033	3.21883	6.61944	7.51068	0.89124	0.0017
SVIL	supervillin	10	10p11.2	20	0.785358	3.07561	8.92462	9.80286	0.87824	0.00593396
ABCB4	ATP-binding cassette, sub-family B (MDR/TAP), member 4	7	7q21.1	19	0.8194	2.88291	6.59993	7.44996	0.850025	0.0251529
LOC100130740	similar to hCG2042068	17	17q21.32	13	0.681839	2.48329	7.44778	8.28424	0.836455	0.00158382
SMOC2	SPARC related modular calcium binding 2	6	6q27	6	1.23008	4.64161	4.65067	5.45712	0.806449	0.0378524
EMP1	epithelial membrane protein 1	12	12p12.3	26	0.555605	2.14839	11.454	12.2588	0.804728	0.000641814
ATOH8	atonal homolog 8 (Drosophila)	2	2p11.2	25	1.00363	3.54804	8.53576	9.32581	0.790052	0.0329509
RAD51AP1	RAD51 associated protein 1	12	12p13.2-p13.1	26	1.01482	3.54576	5.9529	6.73975	0.786854	0.0220076
LRP4	low density lipoprotein receptor-related protein 4	11	11p11.2-p12	25	0.634867	2.90225	7.42831	8.21051	0.782194	0.000421437
LYPD6B	LY6/PLAUR domain containing 6B	2	2q23.1-q23.2	25	0.890737	3.58002	8.88183	9.65157	0.769746	0.00833688
LOC374443	CLR pseudogene	12	12p13.31	26	0.546013	1.8619	6.16155	6.91665	0.755102	6.14985e-05
CPA3	carboxypeptidase A3 (mast cell)	3	3q21-q25	5	0.959996	4.13018	5.35171	6.10071	0.749	0.0147293
CYP26B1	cytochrome P450, family 26, subfamily B, polypeptide 1	2	2p13.2	12	0.904973	3.20288	7.46794	8.20619	0.738248	0.0161357
SIPA1L2	signal-induced proliferation-associated 1 like 2	1	1q42.2	25	0.913268	3.7622	7.59229	8.32117	0.728879	0.0250085
COL21A1	collagen, type XXI, alpha 1	6	6p12.3-p11.2|6p12.3-p11.2	16	0.905604	3.21776	5.17836	5.88248	0.704114	0.0197564
HOXB2	homeobox B2	17	17q21-q22	26	0.506038	2.37487	10.1145	10.8026	0.688067	0.00482837
F2RL2	coagulation factor II (thrombin) receptor-like 2	5	5q13	18	0.907482	3.33835	5.93008	6.60423	0.674149	0.042341
TMEM176B	transmembrane protein 176B	7	7q36.1	10	0.967946	4.13513	6.3698	7.0301	0.6603	0.0449717
C20orf39	chromosome 20 open reading frame 39	20	20p11.21	20	0.717165	3.2977	7.23886	7.89362	0.654762	0.00759338
CCDC77	coiled-coil domain containing 77	12	12p13.33	25	0.592808	2.27897	6.78995	7.44127	0.651314	0.000767479
C12orf4	chromosome 12 open reading frame 4	12	12p13.3	26	0.448122	1.80218	8.43877	9.0836	0.644839	6.76675e-05
LYRM5	LYR motif containing 5	12	12p12.1	26	0.437534	1.98831	9.50407	10.1432	0.63912	9.95251e-06
HOXC4	homeobox C4	12	12q13.3	26	0.489699	1.91944	9.03796	9.67514	0.637173	0.00261464
PPFIBP1	PTPRF interacting protein, binding protein 1 (liprin beta 1)	12	12p11.23-p11.22	26	0.596012	2.40376	7.51866	8.13957	0.620915	0.00238984
CCBE1	collagen and calcium binding EGF domains 1	18	18q21.32	26	0.775165	3.43431	8.62831	9.24468	0.616374	0.0490636
RBM3	RNA binding motif (RNP1, RRM) protein 3	X	Xp11.2	26	0.49255	2.42225	10.4314	11.0461	0.61473	0.00625205
NCAPD2	non-SMC condensin I complex, subunit D2	12	12p13.3	26	0.672093	2.27905	8.2783	8.89113	0.612829	0.00690009
MEF2C	myocyte enhancer factor 2C	5	5q14	26	0.513039	2.18706	7.6404	8.24755	0.607147	0.000320775
NDP	Norrie disease (pseudoglioma)	X	Xp11.4	16	0.598142	2.31208	4.31031	4.9163	0.60599	0.00281366
MANSC1	MANSC domain containing 1	12	12p13.2	26	0.66714	2.28305	6.1153	6.7157	0.600394	0.0401987
C12orf5	chromosome 12 open reading frame 5	12	12p13.3	26	0.540976	2.30402	9.62937	10.2255	0.5961	0.00637814
RECQL	RecQ protein-like (DNA helicase Q1-like)	12	12p12	26	0.505847	2.28738	8.86961	9.45395	0.584335	0.000577642
SH3KBP1	SH3-domain kinase binding protein 1	X	Xp22.1-p21.3	26	0.523739	2.51733	10.3257	10.9094	0.583708	0.0238745
HOXB5	homeobox B5	17	17q21.3	26	0.398312	1.36355	8.24275	8.82292	0.580169	0.000189626
LOC100128919	similar to HSPC157	1		22	0.522883	1.93131	7.88976	8.4652	0.575448	0.00822962
PREX1	phosphatidylinositol-3,4,5-trisphosphate-dependent Rac exchange factor 1	20	20q13.13	10	0.534463	1.81999	6.84965	7.42223	0.572586	0.00119446
CCDC91	coiled-coil domain containing 91	12	12p11.22	26	0.42889	2.00536	8.76723	9.33004	0.562815	0.00160885
TMEM100	transmembrane protein 100	17	17q22	8	0.780391	3.63124	5.02688	5.5847	0.557821	0.0349476
CLEC12A	C-type lectin domain family 12, member A	12	12p13.2	4	0.758455	3.10238	4.74738	5.29345	0.546072	0.0247751
NTRK2	neurotrophic tyrosine kinase, receptor, type 2	9	9q22.1	16	0.436661	1.51361	5.81886	6.35962	0.540763	0.000587031
SESN3	sestrin 3	11	11q21	24	0.577063	2.3238	5.23259	5.77186	0.539268	0.0378377
EPS8	epidermal growth factor receptor pathway substrate 8	12	12q13	26	0.435924	1.64095	11.1502	11.6885	0.538257	0.000365329
ZEB2	zinc finger E-box binding homeobox 2	2	2q22.3	26	0.533748	1.9883	7.04924	7.58422	0.534981	0.0189274
FZD1	frizzled homolog 1 (Drosophila)	7	7q21	26	0.466967	1.91302	8.34851	8.88123	0.532723	0.00570837
HNRNPL	heterogeneous nuclear ribonucleoprotein L	19	19q13.2	26	0.471738	1.85993	10.206	10.7293	0.523365	0.00400018
MAGOHB	mago-nashi homolog B (Drosophila)	12	12p13.2	20	0.364195	1.68359	6.06725	6.58998	0.522731	6.10323e-05
NBL1	neuroblastoma, suppression of tumorigenicity 1	1	1p36.13	26	0.678392	3.04471	11.572	12.0897	0.517729	0.0487028
C12orf32	chromosome 12 open reading frame 32	12	12p13.33	26	0.445146	1.75057	8.9096	9.421	0.5114	0.000948935
GIMAP2	GTPase, IMAP family member 2	7	7q36.1	0	0.494961	2.14109	4.33941	4.84611	0.506694	0.00187378
CORIN	corin, serine peptidase	4	4p13-p12	10	0.603675	1.9832	5.82731	6.33301	0.505707	0.017973
CYP4V2	cytochrome P450, family 4, subfamily V, polypeptide 2	4	4q35.2	26	0.624145	2.70748	7.08149	7.58689	0.505404	0.0350294
TAPBPL	TAP binding protein-like	12	12p13.31	25	0.415222	1.92633	7.87476	8.37636	0.5016	0.00870444
TULP3	tubby like protein 3	12	12p13.3	26	0.401626	1.47001	9.58222	10.0806	0.498371	9.48488e-05
MAN1A1	mannosidase, alpha, class 1A, member 1	6	6q22	26	0.628694	2.33577	7.80211	8.29862	0.496513	0.0400888
AEBP2	AE binding protein 2	12	12p12.3	26	0.396853	1.80761	8.95596	9.45165	0.495696	0.00041575
LYPD6	LY6/PLAUR domain containing 6	2	2q23.2	25	0.634251	2.115	7.2624	7.7522	0.489804	0.0464022
MYLIP	myosin regulatory light chain interacting protein	6	6p23-p22.3	26	0.594698	2.2897	8.00654	8.49555	0.489012	0.0267004
NOP2	NOP2 nucleolar protein homolog (yeast)	12	12p13	26	0.409202	1.55704	8.54175	9.02691	0.485157	0.000298863
FGFR1OP2	FGFR1 oncogene partner 2	12	12p11.23	26	0.424749	1.84475	8.03885	8.52372	0.484868	0.000929818
FAM36A	family with sequence similarity 36, member A	1	1q44	26	0.470034	1.83206	8.47811	8.96295	0.484841	0.0346396
TIPIN	TIMELESS interacting protein	15	15q22.31	26	0.396587	1.46172	6.87238	7.35429	0.481918	0.000707249
MRPS35	mitochondrial ribosomal protein S35	12	12p11	26	0.360081	1.44954	10.4383	10.9201	0.481783	7.36889e-05
HCK	hemopoietic cell kinase	20	20q11-q12	5	0.499537	2.54517	6.76241	7.2423	0.479889	0.00321149
EMG1	EMG1 nucleolar protein homolog (S. cerevisiae)	12	12p13.3	26	0.438442	1.86838	10.097	10.5752	0.478257	0.000623588
UFD1L	ubiquitin fusion degradation 1 like (yeast)	22	22q11.21	25	0.459115	2.27497	10.206	10.6835	0.477543	0.0350066
RBPJ	recombination signal binding protein for immunoglobulin kappa J region	4	4p15.2	26	0.45269	1.72134	11.6723	12.1472	0.474875	0.00186878
NDUFA9	NADH dehydrogenase (ubiquinone) 1 alpha subcomplex, 9, 39kDa	12	12p13.3	20	0.410199	1.33216	10.626	11.0991	0.473105	0.00028581
RPL27A	ribosomal protein L27a	11	11p15	26	0.565138	2.2578	6.65003	7.12301	0.472973	0.0177933
BMP2K	BMP2 inducible kinase	4	4q21.21	26	0.475407	2.19184	7.80932	8.28149	0.472174	0.0187533
DDX39	DEAD (Asp-Glu-Ala-Asp) box polypeptide 39	19	19p13.12	26	0.625965	2.17736	9.17069	9.64105	0.470356	0.0274855
FAIM	Fas apoptotic inhibitory molecule	3	3q22.3	26	0.465433	2.13682	7.47603	7.94604	0.470009	0.00465853
PHB2	prohibitin 2	12	12p13	26	0.318193	1.18962	12.7512	13.2206	0.469372	0.000140065
MCM7	minichromosome maintenance complex component 7	7	7q21.3-q22.1	20	0.536265	1.8558	8.90855	9.37493	0.466387	0.0113143
MED21	mediator complex subunit 21	12	12p11.23	26	0.380555	1.55764	9.36802	9.8324	0.464371	0.000261811
ETS2	v-ets erythroblastosis virus E26 oncogene homolog 2 (avian)	21	21q22.3|21q22.2	25	0.45913	1.91918	7.92722	8.39064	0.463421	0.00677936
DERA	2-deoxyribose-5-phosphate aldolase homolog (C. elegans)	12	12p12.3	26	0.375305	1.31495	10.019	10.4802	0.461178	0.000114188
PA2G4	proliferation-associated 2G4, 38kDa	12	12q13.2	26	0.482244	2.07428	8.98455	9.44426	0.459709	0.0222044
CMAS	cytidine monophosphate N-acetylneuraminic acid synthetase	12	12p12.1	26	0.404427	1.80382	8.34962	8.80879	0.45917	0.0016828
CREBL2	cAMP responsive element binding protein-like 2	12	12p13	26	0.372281	1.63352	9.29268	9.74995	0.457266	0.0023204
COPS7A	COP9 constitutive photomorphogenic homolog subunit 7A (Arabidopsis)	12	12p13.31	26	0.376005	1.12643	10.8606	11.3173	0.456665	0.000175128
ATN1	atrophin 1	12	12p13.31	22	0.442262	1.76246	8.90773	9.36403	0.456292	0.00343549
TSPAN18	tetraspanin 18	11	11p11.2	8	0.591755	2.48464	7.92001	8.37622	0.456214	0.0333137
CCL26	chemokine (C-C motif) ligand 26	7	7q11.23	15	0.573887	2.15756	6.45059	6.90668	0.456081	0.041855
FAM134B	family with sequence similarity 134, member B	5	5p15.1	5	0.698151	3.71917	5.47249	5.92642	0.453935	0.0432174
C10orf58	chromosome 10 open reading frame 58	10	10q23.1	21	0.518042	1.77756	5.28475	5.7351	0.450358	0.0450683
DNM1L	dynamin 1-like	12	12p11.21	26	0.442103	1.45745	9.45039	9.90021	0.449823	0.00304378
ANK2	ankyrin 2, neuronal	4	4q25-q27	26	0.518697	1.9447	6.97704	7.42308	0.44605	0.0422605
LOC100129361	hypothetical protein LOC100129361	12	12p13.2	26	0.382386	1.33917	10.1555	10.6014	0.445927	0.00165892
ZWILCH	Zwilch, kinetochore associated, homolog (Drosophila)	15	15q22.31	26	0.601831	2.04127	8.61003	9.05562	0.445586	0.0405507
PIGW	phosphatidylinositol glycan anchor biosynthesis, class W	17	17q12	26	0.458699	1.71966	6.71929	7.16418	0.444893	0.0080334
GCA	grancalcin, EF-hand calcium binding protein	2	2q24.2	19	0.413006	1.64869	4.10568	4.55013	0.444453	0.00215514
GPR1	G protein-coupled receptor 1	2	2q33.3	20	0.541409	2.3723	4.83141	5.26903	0.437618	0.0333198
ROBO2	roundabout, axon guidance receptor, homolog 2 (Drosophila)	3	3p12.3	10	0.652039	3.08168	5.06648	5.50383	0.437349	0.0479473
YARS2	tyrosyl-tRNA synthetase 2, mitochondrial	12	12p11.21	26	0.342512	1.4032	9.38098	9.81728	0.436295	8.7642e-05
PCNA	proliferating cell nuclear antigen	20	20pter-p12	26	0.41773	1.47979	10.7961	11.2309	0.434759	0.00175906
EFCAB2	EF-hand calcium binding domain 2	1	1q44	26	0.400189	1.94637	6.15209	6.58397	0.431881	0.0040673
RPL39L	ribosomal protein L39-like	3	3q27	21	0.522791	1.97271	7.92742	8.35548	0.428053	0.0343709
PARP11	poly (ADP-ribose) polymerase family, member 11	12	12p13.3	26	0.283689	1.09509	6.03485	6.4623	0.427444	1.3138e-05
MRPL51	mitochondrial ribosomal protein L51	12	12p13.3-p13.1	26	0.3577	1.30304	11.3552	11.7814	0.42623	0.000448858
C3orf14	chromosome 3 open reading frame 14	3	3p14.2	26	0.447265	1.75331	8.95402	9.38002	0.425997	0.00816178
LRRFIP1	leucine rich repeat (in FLII) interacting protein 1	2	2q37.3	26	0.427093	1.75017	9.93839	10.3606	0.422191	0.0348967
C12orf11	chromosome 12 open reading frame 11	12	12p11.23	26	0.452796	1.55445	9.66202	10.0834	0.421419	0.0177681
POPDC2	popeye domain containing 2	3	3q13.33	1	0.63294	2.55104	5.84539	6.26579	0.4204	0.0429858
PM20D2	peptidase M20 domain containing 2	6	6q15	26	0.413583	1.64488	6.07026	6.4879	0.417642	0.0170154
GBP5	guanylate binding protein 5	1	1p22.2	7	0.438982	2.19061	5.51601	5.93252	0.41651	0.00687123
BCL11A	B-cell CLL/lymphoma 11A (zinc finger protein)	2	2p16.1	26	0.411096	1.38269	6.7669	7.18055	0.413646	0.0122843
KLHDC5	kelch domain containing 5	12	12p11.22	26	0.373883	1.66398	8.62978	9.04131	0.411528	0.00513749
B3GALNT1	beta-1,3-N-acetylgalactosaminyltransferase 1 (globoside blood group)	3	3q25	26	0.4483	1.42134	6.58445	6.99437	0.409929	0.00725223
CSDA	cold shock domain protein A	12	12p13.1	26	0.30432	1.09044	12.3582	12.7652	0.406999	4.38611e-05
DNAJC15	DnaJ (Hsp40) homolog, subfamily C, member 15	13	13q14.1	26	0.396404	1.44961	9.32153	9.7282	0.406664	0.0261029
ZNF664	zinc finger protein 664	12	12q24.31	26	0.277106	0.903242	11.2088	11.6149	0.406067	2.98051e-05
LRP6	low density lipoprotein receptor-related protein 6	12	12p13.3-p11.2	26	0.328313	1.52235	7.4186	7.81887	0.400267	0.00025091
LOC134466	zinc finger protein 300 pseudogene	5	5q33.1	22	0.39085	1.88484	5.86972	6.2697	0.399974	0.00203324
C10orf78	chromosome 10 open reading frame 78	10	10q25.1	25	0.335479	1.24824	5.91159	6.30844	0.396853	0.00139164
C1orf112	chromosome 1 open reading frame 112	1	1q24.2	9	0.470145	1.67173	6.29427	6.691	0.396725	0.0201529
LOC100128909	similar to hCG1817494	9	9q22.2-q22.31	0	0.436145	1.97817	6.043	6.43793	0.394923	0.00919338
ARSG	arylsulfatase G	17	17q24.2	26	0.493484	2.20826	6.36284	6.75722	0.394383	0.0442343
NECAP1	NECAP endocytosis associated 1	12	12p13.31	26	0.34487	1.40401	9.90183	10.2944	0.392584	0.00057795
FOXJ2	forkhead box J2	12	12p13.31	26	0.31834	1.19175	9.8538	10.2437	0.389922	0.000145536
ZDHHC2	zinc finger, DHHC-type containing 2	8	8p21.3-p22	26	0.386074	1.63692	8.88044	9.27014	0.389697	0.0127585
MASTL	microtubule associated serine/threonine kinase-like	10	10p12.1	26	0.397679	1.41392	6.77636	7.16464	0.388278	0.00718639
ITFG2	integrin alpha FG-GAP repeat containing 2	12	12p13.33	24	0.274848	1.17927	8.79799	9.18528	0.387288	5.67106e-05
TIAM2	T-cell lymphoma invasion and metastasis 2	6	6q25.2	17	0.413425	1.55393	7.65459	8.04027	0.385684	0.0154458
MAF	v-maf musculoaponeurotic fibrosarcoma oncogene homolog (avian)	16	16q22-q23	18	0.365269	1.1063	5.62234	6.00756	0.385213	0.00804067
TM7SF3	transmembrane 7 superfamily member 3	12	12q11-q12	26	0.374569	1.42972	9.36081	9.74588	0.38507	0.00212864
AMN1	antagonist of mitotic exit network 1 homolog (S. cerevisiae)	12	12p11.21	26	0.512415	2.51813	6.889	7.27151	0.382502	0.0477597
GOT1	glutamic-oxaloacetic transaminase 1, soluble (aspartate aminotransferase 1)	10	10q24.1-q25.1	21	0.440329	1.52327	9.71805	10.0998	0.381713	0.043705
MAML3	mastermind-like 3 (Drosophila)	4	4q28	20	0.398594	1.74633	6.81743	7.19531	0.377881	0.0128981
H2AFV	H2A histone family, member V	7	7p13	26	0.396266	1.52323	9.11888	9.49629	0.377411	0.0269341
ETNK1	ethanolamine kinase 1	12	12p12.1	26	0.375306	1.57164	6.75233	7.12838	0.376054	0.00500219
HOXC8	homeobox C8	12	12q13.3	21	0.421984	2.03943	8.29754	8.67338	0.375838	0.0388098
SH2B3	SH2B adaptor protein 3	12	12q24	26	0.359821	1.34223	10.0053	10.3779	0.372551	0.0177582
JARID1A	jumonji, AT rich interactive domain 1A	12	12p11	26	0.341794	1.41211	7.78524	8.15524	0.369994	0.00175512
KIAA0528	KIAA0528	12	12p12.1	26	0.392339	1.60882	8.92416	9.29232	0.368159	0.0470141
SFRS3	splicing factor, arginine/serine-rich 3	6	6p21	26	0.394997	1.56532	9.79598	10.1626	0.366613	0.00905062
DENND2A	DENN/MADD domain containing 2A	7	7q34	8	0.318529	1.34964	6.58139	6.94581	0.364416	0.00112751
DDX43	DEAD (Asp-Glu-Ala-Asp) box polypeptide 43	6	6q12-q13	9	0.487539	2.163	4.84009	5.19766	0.357575	0.0294387
LDHB	lactate dehydrogenase B	12	12p12.2-p12.1	26	0.326099	1.30066	13.1824	13.5399	0.357471	0.0034073
ZNF271	zinc finger protein 271	18	18q12	26	0.344604	1.43004	8.04287	8.39653	0.353653	0.0339212
EPAS1	endothelial PAS domain protein 1	2	2p21-p16	26	0.325051	1.40585	11.3218	11.6748	0.353052	0.0125538
TPRKB	TP53RK binding protein	2	2p24.3-p24.1	26	0.405134	1.62144	8.5049	8.85754	0.352641	0.0264995
RASSF8	Ras association (RalGDS/AF-6) domain family (N-terminal) member 8	12	12p12.3	9	0.309038	1.51464	6.62288	6.97379	0.350914	0.0016502
DDX47	DEAD (Asp-Glu-Ala-Asp) box polypeptide 47	12	12p13.1	26	0.35924	1.47367	11.2483	11.5988	0.350439	0.00873638
WBP11	WW domain binding protein 11	12	12p12.3	26	0.39838	1.40106	9.40364	9.75335	0.349716	0.00861233
KCNMA1	potassium large conductance calcium-activated channel, subfamily M, alpha member 1	10	10q22.3	26	0.442296	1.93628	7.10872	7.45814	0.349421	0.0260459
RIMKLB	ribosomal modification protein rimK-like family member B	12	12p13.31	26	0.414643	1.88197	7.44645	7.79431	0.347856	0.0439737
TLR3	toll-like receptor 3	4	4q35	15	0.405405	1.60463	5.03161	5.376	0.344382	0.0326035
FKBP4	FK506 binding protein 4, 59kDa	12	12p13.33	26	0.359029	1.2048	9.24256	9.58282	0.340264	0.0177952
AMD1	adenosylmethionine decarboxylase 1	6	6q21-q22	26	0.418686	1.48973	9.48164	9.82081	0.339169	0.0450458
SPAG1	sperm associated antigen 1	8	8q22.2	23	0.477759	2.02041	5.16471	5.50124	0.336529	0.0390471
RRP15	ribosomal RNA processing 15 homolog (S. cerevisiae)	1	1q41	26	0.283579	1.05161	6.99961	7.33122	0.331611	0.00570226
USP5	ubiquitin specific peptidase 5 (isopeptidase T)	12	12p13	16	0.317081	1.08359	8.22889	8.55951	0.330619	0.00216965
ING4	inhibitor of growth family, member 4	12	12p13.31	26	0.325342	1.51057	9.48806	9.81832	0.330261	0.00423723
LIG1	ligase I, DNA, ATP-dependent	19	19q13.2-q13.3	3	0.496102	1.79368	8.11201	8.44116	0.329154	0.0479559
RP2	retinitis pigmentosa 2 (X-linked recessive)	X	Xp11.4-p11.21	26	0.295709	1.06486	7.35575	7.68478	0.329034	0.00119886
MEF2A	myocyte enhancer factor 2A	15	15q26	25	0.407315	1.74963	7.19166	7.51832	0.326655	0.0280309
GOLT1B	golgi transport 1 homolog B (S. cerevisiae)	12	12p12.1	26	0.369777	1.55315	10.6372	10.9627	0.325437	0.0071958
LOC100133382	hypothetical protein LOC100133382	6		26	0.359444	1.65279	7.90751	8.23116	0.323646	0.0233083
HERC6	hect domain and RLD 6	4	4q22.1	18	0.313285	1.18741	6.00457	6.32686	0.322286	0.00545585
