# Supplementary material for: Genome-Wide Expression Analysis in Fibroblast Cell Lines from Probands with Pallister Killian Syndrome
Source: PLoS One. 2014 Oct 16;9(10):e108853. doi: 10.1371/journal.pone.0108853 (PMC4199614; doi:10.1371/journal.pone.0108853)
Supplement: Table S3 — DAVID up-regulated pathways. (XLS) [file pone.0108853.s004.xls]

## Sheet: Sheet1
Category	Term	Count	%	PValue	Fold Enrichment	FDR
CHROMOSOME	12	65	0.3693	4.38646e-37	6.97524	3.51876e-34
CYTOBAND	12p13.31	8	0.0455	1.0191e-08	27.8019	1.79467e-05
INTERPRO	IPR001827:Homeobox protein, antennapedia type	7	0.0398	1.20172e-07	28.147	0.00023181
UP_SEQ_FEATURE	short sequence motif:Antp-type hexapeptide	7	0.0398	1.57455e-07	26.6246	0.00033853
CYTOBAND	12p13.3	6	0.0341	3.82049e-06	24.3267	0.00672778
CYTOBAND	12p12.1	5	0.0284	9.7349e-06	34.7524	0.0171421
CYTOBAND	12p12.3	5	0.0284	2.25973e-05	28.6197	0.0397871
GOTERM_MF_ALL	GO:0043565~sequence-specific DNA binding	16	0.0909	0.000104866	3.2681	0.187503
CYTOBAND	12p13	6	0.0341	0.000126236	12.1634	0.222073
INTERPRO	IPR001356:Homeobox	10	0.0568	0.000151838	5.08148	0.292487
CYTOBAND	12p13.33	4	0.0227	0.000162927	35.3843	0.286532
SMART	SM00389:HOX	10	0.0568	0.000173907	4.89866	0.256773
UP_SEQ_FEATURE	DNA-binding region:Homeobox	9	0.0511	0.00022883	5.45721	0.490834
SP_PIR_KEYWORDS	Homeobox	10	0.0568	0.000256541	4.74353	0.406922
CYTOBAND	17q21.3	4	0.0227	0.000278185	29.9406	0.488762
GOTERM_MF_ALL	GO:0003700~transcription factor activity	22	0.125	0.000290122	2.38889	0.517935
CYTOBAND	12p11.23	3	0.017	0.00101743	58.3841	1.77666
GOTERM_MF_ALL	GO:0030528~transcription regulator activity	27	0.1534	0.00120119	1.93342	2.12798
INTERPRO	IPR012287:Homeodomain-related	9	0.0511	0.00121108	4.26845	2.31046
GOTERM_BP_ALL	GO:0007275~multicellular organismal development	40	0.2273	0.00163066	1.61069	3.06943
SP_PIR_KEYWORDS	Developmental protein	16	0.0909	0.00204823	2.46434	3.20591
CYTOBAND	12p11.21	3	0.017	0.0027918	36.4901	4.80409
INTERPRO	IPR000047:Helix-turn-helix motif, lambda-like repressor	5	0.0284	0.00367606	7.83754	6.85768
GOTERM_BP_ALL	GO:0043283~biopolymer metabolic process	68	0.3864	0.00372385	1.31661	6.87877
GOTERM_MF_ALL	GO:0003676~nucleic acid binding	46	0.2614	0.00444904	1.46386	7.66973
GOTERM_BP_ALL	GO:0006139~nucleobase, nucleoside, nucleotide and nucleic acid metabolic process	53	0.3011	0.00622163	1.37901	11.2388
GOTERM_BP_ALL	GO:0009952~anterior/posterior pattern formation	5	0.0284	0.00640803	6.69597	11.5563
GOTERM_BP_ALL	GO:0003002~regionalization	6	0.0341	0.00654077	5.05068	11.7817
GOTERM_BP_ALL	GO:0019219~regulation of nucleobase, nucleoside, nucleotide and nucleic acid metabolic process	38	0.2159	0.00823289	1.49408	14.6082
GOTERM_BP_ALL	GO:0045934~negative regulation of nucleobase, nucleoside, nucleotide and nucleic acid metabolic process	10	0.0568	0.00983998	2.77075	17.2131
CYTOBAND	12p13.2	3	0.017	0.00998899	19.4614	16.2047
GOTERM_BP_ALL	GO:0016070~RNA metabolic process	42	0.2386	0.0108567	1.42724	18.822
GOTERM_BP_ALL	GO:0010467~gene expression	47	0.267	0.0123909	1.37465	21.1937
GOTERM_MF_ALL	GO:0003677~DNA binding	33	0.1875	0.0138084	1.50896	22.0295
GOTERM_BP_ALL	GO:0008152~metabolic process	98	0.5568	0.0138635	1.15415	23.4083
GOTERM_BP_ALL	GO:0043170~macromolecule metabolic process	81	0.4602	0.0161426	1.19822	26.7199
GOTERM_BP_ALL	GO:0045449~regulation of transcription	36	0.2045	0.0161616	1.45227	26.747
UP_SEQ_FEATURE	compositionally biased region:Poly-His	4	0.0227	0.0170535	7.27628	30.9137
GOTERM_BP_ALL	GO:0016481~negative regulation of transcription	9	0.0511	0.0171779	2.72425	28.179
SP_PIR_KEYWORDS	DNA binding	9	0.0511	0.0178865	2.7115	24.936
SP_PIR_KEYWORDS	dna-binding	27	0.1534	0.0182657	1.57683	25.3953
GOTERM_BP_ALL	GO:0031323~regulation of cellular metabolic process	39	0.2216	0.0185199	1.40812	30.0294
GOTERM_BP_ALL	GO:0044237~cellular metabolic process	90	0.5114	0.0185879	1.16622	30.1219
GOTERM_BP_ALL	GO:0019222~regulation of metabolic process	40	0.2273	0.0203532	1.39028	32.4844
SP_PIR_KEYWORDS	nucleus	50	0.2841	0.0207914	1.32666	28.3877
GOTERM_BP_ALL	GO:0009892~negative regulation of metabolic process	11	0.0625	0.0208319	2.29848	33.1118
GOTERM_CC_ALL	GO:0005634~nucleus	58	0.3295	0.0210365	1.27582	28.0506
GOTERM_BP_ALL	GO:0032502~developmental process	46	0.2614	0.0222994	1.33611	35.001
GOTERM_MF_ALL	GO:0004004~ATP-dependent RNA helicase activity	3	0.017	0.0228608	12.6453	33.8913
GOTERM_BP_ALL	GO:0044238~primary metabolic process	90	0.5114	0.0232489	1.15808	36.1963
GOTERM_MF_ALL	GO:0008186~RNA-dependent ATPase activity	3	0.017	0.0248648	12.0955	36.276
GOTERM_BP_ALL	GO:0048856~anatomical structure development	33	0.1875	0.0249041	1.44109	38.2302
GOTERM_BP_ALL	GO:0031324~negative regulation of cellular metabolic process	10	0.0568	0.0262514	2.34448	39.8405
GOTERM_BP_ALL	GO:0007389~pattern specification process	6	0.0341	0.0262895	3.5592	39.8854
INTERPRO	IPR011545:DNA/RNA helicase, DEAD/DEAH box type, N-terminal	4	0.0227	0.0266026	6.16553	40.5545
GOTERM_BP_ALL	GO:0006350~transcription	36	0.2045	0.0270572	1.39988	40.7843
SP_PIR_KEYWORDS	Transcription regulation	27	0.1534	0.027397	1.52105	35.6912
GOTERM_BP_ALL	GO:0006355~regulation of transcription, DNA-dependent	33	0.1875	0.0300418	1.42004	44.1596
CYTOBAND	2q23.2	2	0.0114	0.0303447	64.8712	41.8797
INTERPRO	IPR003912:Protease-activated receptor	2	0.0114	0.0318753	61.6553	46.4676
UP_SEQ_FEATURE	propeptide:Removed for receptor activation	2	0.0114	0.035153	55.7848	53.6708
SP_PIR_KEYWORDS	ubl conjugation	9	0.0511	0.0361307	2.36757	44.2797
GOTERM_MF_ALL	GO:0003702~RNA polymerase II transcription factor activity	7	0.0398	0.0379568	2.81007	49.9679
GOTERM_BP_ALL	GO:0009790~embryonic development	8	0.0455	0.0385093	2.52534	52.7712
GOTERM_BP_ALL	GO:0010468~regulation of gene expression	36	0.2045	0.0390836	1.36154	53.3072
GOTERM_BP_ALL	GO:0006351~transcription, DNA-dependent	33	0.1875	0.0401807	1.38696	54.3151
GOTERM_BP_ALL	GO:0032774~RNA biosynthetic process	33	0.1875	0.0408776	1.38498	54.9445
GOTERM_BP_ALL	GO:0032501~multicellular organismal process	46	0.2614	0.0416423	1.28502	55.6258
GOTERM_MF_ALL	GO:0015057~thrombin receptor activity	2	0.0114	0.0421528	46.3662	53.7326
GOTERM_MF_ALL	GO:0003724~RNA helicase activity	3	0.017	0.0432403	8.9741	54.6637
UP_SEQ_FEATURE	DNA-binding region:Mef2-type	2	0.0114	0.046596	41.8386	64.153
GOTERM_BP_ALL	GO:0048598~embryonic morphogenesis	5	0.0284	0.047331	3.65235	60.3961
GOTERM_BP_ALL	GO:0050794~regulation of cellular process	54	0.3068	0.0479961	1.2349	60.9209
GOTERM_CC_ALL	GO:0033279~ribosomal subunit	4	0.0227	0.0482371	4.86905	53.491
UP_SEQ_FEATURE	short sequence motif:Q motif	3	0.017	0.0488877	8.36772	65.9606
GOTERM_BP_ALL	GO:0035282~segmentation	3	0.017	0.0498794	8.28627	62.3716
CYTOBAND	12p11.22	2	0.0114	0.0500641	38.9227	59.5247
GOTERM_MF_ALL	GO:0005488~binding	125	0.7102	0.0524577	1.06609	61.8753
INTERPRO	IPR002100:Transcription factor, MADS-box	2	0.0114	0.0525628	36.9932	64.7093
UP_SEQ_FEATURE	domain:Helicase C-terminal	4	0.0227	0.0537776	4.64873	69.5315
INTERPRO	IPR014014:RNA helicase, DEAD-box type, Q motif	3	0.017	0.0541153	7.92711	65.8082
SMART	SM00432:MADS	2	0.0114	0.0542552	35.6622	56.1596
UP_SEQ_FEATURE	domain:MADS-box	2	0.0114	0.0579044	33.4709	72.2643
CYTOBAND	12p11	2	0.0114	0.0597737	32.4356	66.2236
UP_SEQ_FEATURE	domain:Helicase ATP-binding	4	0.0227	0.0613007	4.40406	74.3365
GOTERM_MF_ALL	GO:0043566~structure-specific DNA binding	4	0.0227	0.0647529	4.31313	69.8217
GOTERM_MF_ALL	GO:0004386~helicase activity	5	0.0284	0.0651603	3.28838	70.0561
GOTERM_MF_ALL	GO:0003723~RNA binding	12	0.0682	0.0677299	1.80063	71.4953
GOTERM_BP_ALL	GO:0009059~macromolecule biosynthetic process	13	0.0739	0.0705746	1.72786	75.2933
INTERPRO	IPR002172:Low density lipoprotein-receptor, class A	3	0.017	0.0746326	6.60593	77.6023
GOTERM_CC_ALL	GO:0015934~large ribosomal subunit	3	0.017	0.0748623	6.59103	70.0266
GOTERM_BP_ALL	GO:0048731~system development	26	0.1477	0.0753774	1.38354	77.6214
GOTERM_BP_ALL	GO:0035136~forelimb morphogenesis	2	0.0114	0.0760375	25.2534	77.9246
GOTERM_BP_ALL	GO:0035115~embryonic forelimb morphogenesis	2	0.0114	0.0760375	25.2534	77.9246
SMART	SM00192:LDLa	3	0.017	0.0787336	6.36825	70.2478
UP_SEQ_FEATURE	site:Cleavage; by thrombin	2	0.0114	0.0801235	23.9078	83.3972
GOTERM_BP_ALL	GO:0030326~embryonic limb morphogenesis	3	0.017	0.0805888	6.31335	79.9118
GOTERM_BP_ALL	GO:0035113~embryonic appendage morphogenesis	3	0.017	0.0805888	6.31335	79.9118
BIOCARTA	h_wnt-lrp6Pathway:Wnt/LRP6 Signalling	2	0.0114	0.0813251	22.6	68.2174
GOTERM_BP_ALL	GO:0009653~anatomical structure morphogenesis	18	0.1023	0.0824024	1.50802	80.6553
GOTERM_MF_ALL	GO:0003697~single-stranded DNA binding	3	0.017	0.0836436	6.18216	79.054
GOTERM_MF_ALL	GO:0008026~ATP-dependent helicase activity	4	0.0227	0.0838411	3.86385	79.1347
UP_SEQ_FEATURE	active site:Nucleophile	4	0.0227	0.0843265	3.84723	84.9541
GOTERM_BP_ALL	GO:0031325~positive regulation of cellular metabolic process	9	0.0511	0.0859465	1.96415	82.0338
SP_PIR_KEYWORDS	rrna processing	3	0.017	0.0861501	6.08034	76.11
GOTERM_BP_ALL	GO:0009954~proximal/distal pattern formation	2	0.0114	0.0864208	22.0967	82.211
KEGG_PATHWAY	hsa00400:Phenylalanine, tyrosine and tryptophan biosynthesis	2	0.0114	0.0867605	21.6167	67.9693
SP_PIR_KEYWORDS	Transcription	25	0.142	0.0868038	1.37962	76.3801
GOTERM_CC_ALL	GO:0044427~chromosomal part	7	0.0398	0.0883369	2.26001	76.118
GOTERM_BP_ALL	GO:0050789~regulation of biological process	56	0.3182	0.0890653	1.18187	83.1693
GOTERM_BP_ALL	GO:0006310~DNA recombination	4	0.0227	0.0890748	3.76114	83.1727
UP_SEQ_FEATURE	compositionally biased region:Lys-rich (basic)	2	0.0114	0.0910372	20.9193	87.1549
GOTERM_BP_ALL	GO:0060173~limb development	3	0.017	0.0941518	5.76436	84.8767
GOTERM_BP_ALL	GO:0048736~appendage development	3	0.017	0.0941518	5.76436	84.8767
GOTERM_BP_ALL	GO:0035108~limb morphogenesis	3	0.017	0.0941518	5.76436	84.8767
GOTERM_BP_ALL	GO:0035107~appendage morphogenesis	3	0.017	0.0941518	5.76436	84.8767
GOTERM_CC_ALL	GO:0000307~cyclin-dependent protein kinase holoenzyme complex	2	0.0114	0.0949749	20.0172	78.673
SP_PIR_KEYWORDS	metallo-carboxypeptidase	2	0.0114	0.0959498	19.8174	79.8719
INTERPRO	IPR014021:Helicase, superfamily 1 and 2, ATP-binding	4	0.0227	0.0991455	3.59157	86.6558
INTERPRO	IPR001650:DNA/RNA helicase, C-terminal	4	0.0227	0.0991455	3.59157	86.6558
INTERPRO	IPR014001:DEAD-like helicase, N-terminal	4	0.0227	0.0991455	3.59157	86.6558
