# Supplementary material for: Genome-Wide Expression Analysis in Fibroblast Cell Lines from Probands with Pallister Killian Syndrome
Source: PLoS One. 2014 Oct 16;9(10):e108853. doi: 10.1371/journal.pone.0108853 (PMC4199614; doi:10.1371/journal.pone.0108853)
Supplement: Table S4 — DAVID down-regulated pathways. (XLS) [file pone.0108853.s005.xls]

## Sheet: Sheet1
Category	Term	Count	%	PValue	Fold Enrichment	FDR
UP_SEQ_FEATURE	binding site:NADP	4	0.0234	0.000460527	25.3024	0.985478
GOTERM_BP_ALL	GO:0032502~developmental process	51	0.2982	0.000510829	1.54919	0.971317
GOTERM_BP_ALL	GO:0007154~cell communication	54	0.3158	0.000950473	1.48072	1.80011
SP_PIR_KEYWORDS	Homeobox	8	0.0468	0.00239726	4.34881	3.74251
CYTOBAND	9p24	3	0.0175	0.00263719	37.557	4.54384
INTERPRO	IPR001356:Homeobox	8	0.0468	0.00276907	4.23817	5.20837
INTERPRO	IPR012287:Homeodomain-related	8	0.0468	0.00405306	3.95563	7.53519
GOTERM_MF_ALL	GO:0003702~RNA polymerase II transcription factor activity	9	0.0526	0.00421469	3.49006	7.27999
SMART	SM00389:HOX	8	0.0468	0.00448449	3.83373	6.42827
GOTERM_BP_ALL	GO:0007165~signal transduction	47	0.2749	0.00520313	1.43429	9.48484
GOTERM_BP_ALL	GO:0048856~anatomical structure development	34	0.1988	0.00750321	1.55276	13.4001
GOTERM_BP_ALL	GO:0007275~multicellular organismal development	36	0.2105	0.00817199	1.51602	14.508
GOTERM_BP_ALL	GO:0001501~skeletal development	8	0.0468	0.00867127	3.42352	15.3264
CYTOBAND	7p15-p14	3	0.0175	0.0120802	17.6739	19.2678
CHROMOSOME	10	14	0.0819	0.0125008	2.16753	9.59869
UP_SEQ_FEATURE	DNA-binding region:Homeobox	6	0.0351	0.0146945	4.12539	27.2599
UP_SEQ_FEATURE	nucleotide phosphate-binding region:NADP	4	0.0234	0.01523	7.59071	28.1053
SP_PIR_KEYWORDS	extracellular matrix	7	0.0409	0.015295	3.47272	21.7256
GOTERM_BP_ALL	GO:0008283~cell proliferation	16	0.0936	0.015297	1.95889	25.5074
GOTERM_BP_ALL	GO:0007242~intracellular signaling cascade	24	0.1404	0.0191329	1.62167	30.8595
GOTERM_BP_ALL	GO:0008584~male gonad development	3	0.0175	0.0191516	13.8653	30.8847
GOTERM_MF_ALL	GO:0042578~phosphoric ester hydrolase activity	9	0.0526	0.019659	2.66074	29.9053
CYTOBAND	11q13.4-q13.5	2	0.0117	0.0197549	100.152	29.6278
CYTOBAND	10q26.12	2	0.0117	0.0197549	100.152	29.6278
CHROMOSOME	1	27	0.1579	0.0200603	1.56879	15.0033
INTERPRO	IPR011993:Pleckstrin homology-type	8	0.0468	0.0205708	2.88894	33.0314
GOTERM_BP_ALL	GO:0007243~protein kinase cascade	10	0.0585	0.0215319	2.42612	34.0193
INTERPRO	IPR013105:Tetratricopeptide TPR2	4	0.0234	0.0218453	6.64955	34.6925
KEGG_PATHWAY	hsa04020:Calcium signaling pathway	7	0.0409	0.0232458	3.05896	25.55
SP_PIR_KEYWORDS	glycoprotein	42	0.2456	0.0242614	1.35832	32.316
GOTERM_BP_ALL	GO:0000187~activation of MAPK activity	4	0.0234	0.0243025	6.37484	37.4983
GOTERM_BP_ALL	GO:0007167~enzyme linked receptor protein signaling pathway	8	0.0468	0.0277627	2.70872	41.5992
GOTERM_BP_ALL	GO:0000165~MAPKKK cascade	6	0.0351	0.030355	3.42352	44.503
GOTERM_CC_ALL	GO:0005737~cytoplasm	67	0.3918	0.0305469	1.20745	38.1443
GOTERM_BP_ALL	GO:0045079~negative regulation of chemokine biosynthetic process	2	0.0117	0.0318655	61.6234	46.1315
GOTERM_BP_ALL	GO:0043406~positive regulation of MAP kinase activity	4	0.0234	0.0326041	5.68831	46.9111
GOTERM_BP_ALL	GO:0046546~development of primary male sexual characteristics	3	0.0175	0.0337005	10.2706	48.0488
GOTERM_CC_ALL	GO:0031012~extracellular matrix	8	0.0468	0.0354042	2.57054	42.7729
CYTOBAND	1p31.1	3	0.0175	0.0355301	10.0152	47.1167
KEGG_PATHWAY	hsa04916:Melanogenesis	5	0.0292	0.0357692	3.90506	36.6768
GOTERM_BP_ALL	GO:0008284~positive regulation of cell proliferation	7	0.0409	0.0375656	2.81324	51.8777
SP_PIR_KEYWORDS	oxidoreductase	10	0.0585	0.0379723	2.19307	45.9478
GOTERM_MF_ALL	GO:0016788~hydrolase activity, acting on ester bonds	13	0.076	0.0386101	1.90904	50.5725
GOTERM_BP_ALL	GO:0016055~Wnt receptor signaling pathway	5	0.0292	0.0401979	3.85146	54.3307
GOTERM_MF_ALL	GO:0003824~catalytic activity	65	0.3801	0.0402147	1.21102	52.0283
UP_SEQ_FEATURE	domain:BAG	2	0.0117	0.041136	47.442	59.4703
PIR_SUPERFAMILY	PIRSF005680:interferon-induced 56K protein	2	0.0117	0.0413783	46.8226	53.2081
GOTERM_BP_ALL	GO:0007200~G-protein signaling, coupled to IP3 second messenger (phospholipase C activating)	4	0.0234	0.0421982	5.13528	56.115
GOTERM_BP_ALL	GO:0016049~cell growth	6	0.0351	0.0427922	3.11579	56.6319
INTERPRO	IPR013785:Aldolase-type TIM barrel	3	0.0175	0.0451579	8.76531	58.9908
GOTERM_BP_ALL	GO:0032501~multicellular organismal process	44	0.2573	0.045854	1.28544	59.2065
GOTERM_BP_ALL	GO:0009987~cellular process	121	0.7076	0.0466259	1.05895	59.8324
GOTERM_BP_ALL	GO:0044262~cellular carbohydrate metabolic process	8	0.0468	0.0467884	2.4166	59.9629
GOTERM_BP_ALL	GO:0008361~regulation of cell size	6	0.0351	0.0472255	3.03066	60.3122
GOTERM_BP_ALL	GO:0048731~system development	26	0.152	0.0483674	1.44691	61.2111
INTERPRO	IPR006209:EGF-like	5	0.0292	0.0485708	3.62475	61.7277
GOTERM_BP_ALL	GO:0046661~male sex differentiation	3	0.0175	0.0486365	8.40319	61.4201
CYTOBAND	5p14-p13	2	0.0117	0.0486621	40.0608	58.4597
INTERPRO	IPR011042:Six-bladed beta-propeller, TolB-like	3	0.0175	0.0502193	8.26444	62.9868
INTERPRO	IPR006020:Phosphotyrosine interaction region	3	0.0175	0.0502193	8.26444	62.9868
INTERPRO	IPR003103:Apoptosis regulator Bcl-2 protein, BAG	2	0.0117	0.0504472	38.5674	63.1577
GOTERM_MF_ALL	GO:0016787~hydrolase activity	31	0.1813	0.0509965	1.38293	60.8094
SMART	SM00181:EGF	6	0.0351	0.053336	2.90725	55.5255
COG_ONTOLOGY	Carbohydrate transport and metabolism	4	0.0234	0.053485	4.43645	44.4918
GOTERM_BP_ALL	GO:0051347~positive regulation of transferase activity	5	0.0292	0.0549208	3.475	66.0078
SMART	SM00264:BAG	2	0.0117	0.0554467	34.887	56.9691
INTERPRO	IPR000159:Ras-association	3	0.0175	0.0554742	7.81771	66.7435
SP_PIR_KEYWORDS	Developmental protein	11	0.0643	0.0556052	1.94157	59.7157
INTERPRO	IPR013032:EGF-like region	7	0.0409	0.0571205	2.53733	67.844
GOTERM_MF_ALL	GO:0008081~phosphoric diester hydrolase activity	4	0.0234	0.057403	4.53561	65.2835
GOTERM_BP_ALL	GO:0005975~carbohydrate metabolic process	10	0.0585	0.0574874	2.02265	67.7286
CYTOBAND	8p11.23	2	0.0117	0.0581082	33.384	65.1543
GOTERM_BP_ALL	GO:0009653~anatomical structure morphogenesis	18	0.1053	0.0589175	1.57709	68.6512
SMART	SM00462:PTB	3	0.0175	0.0594484	7.47578	59.5867
GOTERM_BP_ALL	GO:0030238~male sex determination	2	0.0117	0.0627232	30.8117	70.9863
SP_PIR_KEYWORDS	Wnt signaling pathway	4	0.0234	0.0635222	4.34881	64.7603
SP_PIR_KEYWORDS	Cataract	3	0.0175	0.0653177	7.13003	65.8188
CYTOBAND	22q13.2-q13.31	2	0.0117	0.0674611	28.6149	70.7702
GOTERM_BP_ALL	GO:0001558~regulation of cell growth	5	0.0292	0.067979	3.232	73.9414
SP_PIR_KEYWORDS	signal	33	0.193	0.0685371	1.32463	67.6426
SMART	SM00314:RA	3	0.0175	0.0687373	6.88558	65.1017
GOTERM_BP_ALL	GO:0007548~sex differentiation	4	0.0234	0.0687613	4.2016	74.356
UP_SEQ_FEATURE	compositionally biased region:Asp/Glu-rich (acidic)	4	0.0234	0.0696671	4.17072	78.83
GOTERM_BP_ALL	GO:0040007~growth	7	0.0409	0.0707579	2.39647	75.3862
UP_SEQ_FEATURE	short sequence motif:WW-binding	2	0.0117	0.0708834	27.1097	79.4171
GOTERM_BP_ALL	GO:0007185~transmembrane receptor protein tyrosine phosphatase signaling pathway	2	0.0117	0.0727906	26.41	76.3946
KEGG_PATHWAY	hsa04730:Long-term depression	4	0.0234	0.0728611	4.02274	61.2869
GOTERM_BP_ALL	GO:0042127~regulation of cell proliferation	10	0.0585	0.0741149	1.92173	77.0304
INTERPRO	IPR001881:EGF-like calcium-binding	4	0.0234	0.0747495	4.05972	77.6568
GOTERM_BP_ALL	GO:0003006~reproductive developmental process	4	0.0234	0.0763485	4.01892	78.0661
CYTOBAND	2p22.1	2	0.0117	0.0767217	25.038	75.4813
GOTERM_BP_ALL	GO:0007166~cell surface receptor linked signal transduction	21	0.1228	0.077414	1.45404	78.5444
INTERPRO	IPR000152:Aspartic acid and asparagine hydroxylation site	4	0.0234	0.0784788	3.97602	79.3314
GOTERM_BP_ALL	GO:0022414~reproductive process	7	0.0409	0.0800027	2.31916	79.6657
GOTERM_BP_ALL	GO:0009100~glycoprotein metabolic process	5	0.0292	0.0825004	3.02076	80.6947
GOTERM_BP_ALL	GO:0045073~regulation of chemokine biosynthetic process	2	0.0117	0.0827507	23.1088	80.7951
GOTERM_BP_ALL	GO:0001974~blood vessel remodeling	2	0.0117	0.0827507	23.1088	80.7951
GOTERM_BP_ALL	GO:0043066~negative regulation of apoptosis	6	0.0351	0.0831019	2.56764	80.9351
GOTERM_BP_ALL	GO:0000003~reproduction	10	0.0585	0.0842543	1.87116	81.3877
GOTERM_BP_ALL	GO:0043405~regulation of MAP kinase activity	4	0.0234	0.0842884	3.85146	81.4009
GOTERM_MF_ALL	GO:0030246~carbohydrate binding	7	0.0409	0.0845242	2.28849	79.4113
GOTERM_CC_ALL	GO:0005578~proteinaceous extracellular matrix	7	0.0409	0.0853614	2.27853	74.8821
CYTOBAND	1p32-p31	2	0.0117	0.0858908	22.256	79.4333
GOTERM_BP_ALL	GO:0043069~negative regulation of programmed cell death	6	0.0351	0.0869264	2.53247	82.3982
GOTERM_BP_ALL	GO:0048522~positive regulation of cellular process	16	0.0936	0.088514	1.54541	82.9737
GOTERM_MF_ALL	GO:0005509~calcium ion binding	15	0.0877	0.08957	1.57893	81.3503
GOTERM_BP_ALL	GO:0001822~kidney development	3	0.0175	0.0904749	5.90011	83.6599
PIR_SUPERFAMILY	PIRSF006696:fruit fly frizzled protein	2	0.0117	0.0907394	20.81	81.9049
GOTERM_MF_ALL	GO:0004721~phosphoprotein phosphatase activity	5	0.0292	0.0921859	2.90838	82.2863
GOTERM_BP_ALL	GO:0032602~chemokine production	2	0.0117	0.0926046	20.5411	84.3756
GOTERM_BP_ALL	GO:0050755~chemokine metabolic process	2	0.0117	0.0926046	20.5411	84.3756
GOTERM_BP_ALL	GO:0042033~chemokine biosynthetic process	2	0.0117	0.0926046	20.5411	84.3756
GOTERM_BP_ALL	GO:0048015~phosphoinositide-mediated signaling	4	0.0234	0.0946872	3.6608	85.0465
GOTERM_BP_ALL	GO:0043085~positive regulation of catalytic activity	6	0.0351	0.0948484	2.46494	85.0973
GOTERM_MF_ALL	GO:0017046~peptide hormone binding	2	0.0117	0.0955021	19.9063	83.4093
SMART	SM00179:EGF_CA	4	0.0234	0.0974411	3.59659	78.031
GOTERM_BP_ALL	GO:0016051~carbohydrate biosynthetic process	4	0.0234	0.0989881	3.58971	86.3468
GOTERM_MF_ALL	GO:0005539~glycosaminoglycan binding	4	0.0234	0.0996409	3.58313	84.7166
UP_SEQ_FEATURE	short sequence motif:Lys-Thr-X-X-X-Trp motif	2	0.0117	0.099716	18.9768	89.5491
