# Supplementary material for: Genome-Wide Expression Analysis in Fibroblast Cell Lines from Probands with Pallister Killian Syndrome
Source: PLoS One. 2014 Oct 16;9(10):e108853. doi: 10.1371/journal.pone.0108853 (PMC4199614; doi:10.1371/journal.pone.0108853)
Supplement: Table S5 — List of all Principal Component values. (XLSX) [file pone.0108853.s006.xlsx]

## Sheet: Sheet1
ID	Proportion of Variance (%)	p_ttest
PC1	26.418	0.00144644
PC2	17.314	0.0218865
PC3	11.208	0.772409
PC4	8.705	0.890532
PC5	5.322	0.678963
PC6	4.762	0.0860368
PC7	4.417	0.87161
PC8	3.548	0.121221
PC9	2.801	0.427903
PC10	2.289	0.0609012
PC11	2.081	0.955271
PC12	1.933	0.640369
PC13	1.542	0.728158
PC14	1.484	0.907137
PC15	1.239	0.488879
PC16	1.129	0.286007
PC17	0.933	0.584152
PC18	0.854	0.522215
PC19	0.777	0.595189
PC20	0.745	0.989316
PC21	0.505	0.96795
PC22	0.485	0.998603
PC23	0.444	0.614271
PC24	0.413	0.435462
PC25	0.353	0.89925
PC26	0	0.181423
