# Supplementary material for: Genome-Wide Expression Analysis in Fibroblast Cell Lines from Probands with Pallister Killian Syndrome
Source: PLoS One. 2014 Oct 16;9(10):e108853. doi: 10.1371/journal.pone.0108853 (PMC4199614; doi:10.1371/journal.pone.0108853)
Supplement: Table S6 — PKS-control difference of 10 differentially expressed genes selected by Microarray data analysis confirmed by ddPCR. (XLSX) [file pone.0108853.s007.xlsx]

## Sheet: Sheet1
	By Expression Array							By ddPCR
Gene	Control	PKS	PKS-Control	Fold Change (PKS/Control)	p_ttest	Control	PKS	PKS-Control	Fold Change (PKS/Control)	p_ttest
ATN1	8.91	9.86	0.95	1.93	0.000196	6.24	7.09	0.85	1.8	0.0093
EN1	9.11	11.03	1.92	3.77	0.000674	2.25	5.01	2.76	6.77	0.0431
FOXJ2	9.82	10.57	0.75	1.68	6.81e-07	2.9	3.86	0.96	1.95	0.00913
HOXB6	7.77	10.69	2.92	7.57	7.67e-05	-7.53	-1.17	6.37	82.6	0.0274
IGFBP2	8.91	12.68	3.77	13.67	0.00122	1.86	5.09	3.23	9.4	0.0763
GATA6	8.59	5.5	-3.09	0.12	0.00019	-1.67	-4.72	-3.05	0.12	0.0226
HOXA5	7.81	6.17	-1.64	0.32	0.00109	-6.39	-6.94	-0.54	0.69	0.816
IL6	11.55	7.81	-3.74	0.07	0.000804	5.21	0.09	-5.12	0.03	0.00737
SOX9	8.74	6.48	-2.25	0.21	0.00356	-2.25	-4.61	-2.36	0.2	0.00915
ZFPM2	7.7	3.57	-4.13	0.06	4.48e-06	-3.96	-8.26	-4.3	0.05	0.0113
